# Supplementary material for: Connexin-45 is expressed in mouse lymphatic endothelium and required for lymphatic valve function
Source: JCI Insight. 2024 Jul 18;9(16):e169931. doi: 10.1172/jci.insight.169931 (PMC11343601; doi:10.1172/jci.insight.169931)
Supplement: Supporting data values [file jciinsight-9-169931-s074.xlsx]

## Sheet: Fig 3D
EBD backflow	# Vessels with backflow
mouse hindlimb#	Lyve1-Cre;Cx45Δ/f	Cx45f/f
1	2	0
2	0	0
3	0	0
4	1	0
5	1	0
6	0	0
7	1	0
8	0	0
9	0	0
10	2	1
11	2	0
12	0	0
13	1	0
14	0	0
15		0
16		0

## Sheet: Fig3E
EBD leak	# leaky vessels
mouse hindlimb#	Lyve1-Cre;Cx45Δ/f	Cx45f/f
1	0	0
2	1	0
3	1	0
4	1	0
5	0	0
6	0	0
7	0	0
8	0	0
9	0	0
10	0	0
11	1	0
12	0	0
13	0	0
14	1	0
15		0
16		0

## Sheet: Fig 3H
Number of valves per vessel
Cx45f/f	Lyv1Cre;Cx45Δ/f				Cx45f/f	Lyv1Cre;Cx45Δ/f
8	7			Marker	Mean ± SD	Mean ± SD
8.5	8			Number of Valves per Vessel	8.75 ± 0.645	8.375 ± 1.250
9	8.5
9.5	10

## Sheet: Fig 3I
Vessel Diameter (um)
Cx45f/f	Lyv1Cre;Cx45Δ/f				Cx45f/f	Lyv1Cre;Cx45Δ/f
209.441	153.627			Marker	Mean ± SD	Mean ± SD
142.694	194.709			Vessel Diameter	177.231 ± 28.638	160.101 ± 24.718
167.73	136.097
189.058	155.97

## Sheet: Fig 3L
Number of Valves per mm
Cx45f/f	Lyv1Cre;Cx45Δ/f				Cx45f/f	Lyv1Cre;Cx45Δ/f
1.61487	1.69558			Marker	Mean ± SD	Mean ± SD
1.54678	1.4773			Number of Valves per mm	1.683 ± 0.190	1.813 ± 0.281
1.96401	2.10048
1.6073	1.97972

## Sheet: Fig 3M
Vessel Diameter (um)
Cx45f/f	Lyv1Cre;Cx45Δ/f				Cx45f/f	Lyv1Cre;Cx45Δ/f
80.7525	74.6865			Marker	Mean ± SD	Mean ± SD
68.2555	85.8655			Vessel Diameter	73.707 ± 8.825	75.304 ± 8.182
64.1627	74.774
81.6556	65.8885

## Sheet: Fig 4G-L
Back leak (cmH2O) as a function of Pressure (cmH2O)
Pressure (cmH2O)	Cx45f/f																																								Lyve1-Cre;Cx45Δ/f
0	0.108	0.137	0.267	0.103	0.05	0.046	0.045	0.012	0.089	0.072	0.039	0.05	0.068	0.081	0.063	-0.119	-0.03	0.028	0.035	0.04	0.007	0.017	-0.024	0.039	0.046	0.048	0.021	0.028	0.04	0.077	0.086	0.05	0.035	0.041	0.051	0.034	-0.005	0.067			0.03	0.03	0.03	0.03	-0.008	0.03	0.03	0.03	0.03
0.5	0.108	0.137	0.267	0.103	0.05	0.046	0.045	0.012	0.089	0.072	0.039	0.05	0.068	0.081	0.063	-0.119	-0.03	0.028	0.035	0.04	0.007	0.017	-0.024	0.039	0.046	0.048	0.021	0.028	0.04	0.077	0.086	0.05	0.035	0.041	0.051	0.034	-0.005	0.067			-0.058	-0.094	-0.107	-0.109	-0.084	-0.043	-0.069	-0.086	-0.111
1	0.12	0.149	0.465	0.257	0.447	0.037	0.001	-0.049	0.098	0.041	0.036	0.057	0.072	0.079	0.073	-0.122	-0.024	0.101	0.047	0.047	0.042	0.01	-0.037	0.03	0.04	0.044	0.027	0.03	0.044	0.192	0.067	0.007	0.007	0.016	0	-0.02	-0.178	-0.005			-0.014	-0.05	-0.1	-0.06	-0.083	-0.071	-0.075	-0.099	-0.108
1.5	0.137	0.166	0.305	0.607	0.149	0.009	-0.038	-0.109	0.045	0.041	0.032	0.05	0.067	0.076	0.059	-0.118	-0.015	0.179	0.065	0.072	0.01	0.008	-0.029	0.031	0.042	0.042	0.024	0.029	0.04	0.036	0.044	0.001	0.005	0.016	-0.012	-0.074	-0.264	-0.042			0.028	-0.021	-0.052	-0.006	-0.083	-0.095	-0.087	-0.101	-0.105
2	0.16	0.189	0.083	0.947	0.033	0.007	-0.092	-0.138	0.041	0.036	0.036	0.042	0.066	0.073	0.045	-0.1	0.009	0.299	0.092	0.093	0.012	0.016	0.023	0.02	0.039	0.036	0.026	0.029	0.039	0.037	0.056	0.018	0.006	0.015	-0.016	-0.116	-0.315	-0.052			0.087	0.016	0.014	0.058	-0.081	-0.107	-0.099	-0.104	-0.109
2.5	0.18	0.213	0.072	0.036	0.032	-0.018	-0.132	-0.158	0.041	0.036	0.035	0.036	0.063	0.074	0.042	-0.066	0.044	0.141	0.12	0.113	0.007	0.024	0.036	0.027	0.041	0.041	0.027	0.03	0.037	0.059	0.076	0.037	0.012	0.019	-0.02	-0.137	-0.34	-0.051			0.139	0.104	0.054	0.122	-0.082	-0.121	-0.116	-0.101	-0.107
3	0.212	0.242	0.073	-0.008	0.03	-0.04	-0.142	-0.163	0.04	0.038	0.036	0.027	0.061	0.068	0.062	-0.019	0.096	0.123	0.153	0.118	0.013	0.04	0.06	0.025	0.036	0.039	0.022	0.031	0.037	0.076	0.095	0.058	0.011	0.018	-0.022	-0.155	-0.348	-0.056			0.199	0.162	0.082	0.187	-0.083	-0.127	-0.11	-0.106	-0.105
3.5	0.237	0.27	0.069	0.008	0.027	-0.074	-0.147	-0.164	0.047	0.038	0.033	0.025	0.063	0.07	0.087	0.033	0.16	0.098	0.086	0.052	0.024	0.058	0.076	0.026	0.04	0.044	0.024	0.026	0.039	0.097	0.114	0.078	0.013	0.02	-0.019	-0.154	-0.345	-0.052			0.246	0.213	0.205	0.253	-0.082	-0.121	-0.103	-0.102	-0.104
4	0.264	0.297	0.069	0.011	0.024	-0.073	-0.151	-0.159	0.043	0.036	0.036	0.02	0.06	0.062	0.109	0.091	0.215	-0.022	0.063	0.043	0.034	0.085	0.089	0.032	0.039	0.044	0.019	0.026	0.04	0.12	0.138	0.102	0.011	0.017	-0.018	-0.17	-0.344	-0.049			0.316	0.277	0.241	0.319	-0.084	-0.118	-0.103	-0.103	-0.11
4.5	0.289	0.328	0.075	0.014	0.023	-0.07	-0.14	-0.146	0.042	0.035	0.039	0.015	0.056	0.065	0.144	0.142	0.274	-0.017	0.054	0.047	0.053	0.133	0.111	0.033	0.041	0.045	0.021	0.028	0.039	0.144	0.155	0.123	0.011	0.014	-0.014	-0.176	-0.346	-0.049			0.385	0.357	0.303	0.383	-0.082	-0.116	-0.099	-0.104	-0.108
5	0.314	0.351	0.079	0.011	0.027	-0.061	-0.131	-0.132	0.041	0.038	0.036	0.009	0.053	0.061	0.184	0.198	0.33	-0.019	0.046	0.045	0.065	0.151	0.125	0.025	0.043	0.046	0.019	0.029	0.037	0.165	0.171	0.149	0.015	0.011	-0.009	-0.173	-0.339	-0.039			0.453	0.468	0.39	0.452	-0.083	-0.118	-0.096	-0.1	-0.107
5.5	0.338	0.381	0.077	0.011	0.029	-0.049	-0.119	-0.12	0.041	0.038	0.037	0.003	0.051	0.061	0.229	0.253	0.382	-0.016	0.045	0.04	0.084	0.175	0.137	0.027	0.042	0.043	0.027	0.028	0.042	0.186	0.191	0.173	0.017	0.021	-0.012	-0.171	-0.343	-0.03			0.522	0.53	0.49	0.524	-0.082	-0.119	-0.098	-0.103	-0.107
6	0.376	0.412	0.075	0.017	0.03	-0.033	-0.106	-0.111	0.039	0.034	0.037	0.002	0.048	0.054	0.275	0.311	0.434	-0.017	0.046	0.041	0.108	0.187	0.144	0.032	0.04	0.041	0.024	0.033	0.038	0.211	0.216	0.199	0.02	0.021	-0.013	-0.168	-0.342	-0.027			0.591	0.584	0.563	0.597	-0.079	-0.119	-0.094	-0.103	-0.102
6.5	0.402	0.436	0.081	0.02	0.028	-0.017	-0.095	-0.1	0.037	0.031	0.035	-0.005	0.049	0.056	0.332	0.351	0.49	-0.018	0.048	0.041	0.127	0.2	0.16	0.033	0.047	0.041	0.024	0.03	0.041	0.232	0.248	0.225	0.017	0.02	-0.013	-0.17	-0.339	-0.012			0.66	0.662	0.605	0.675	-0.079	-0.118	-0.097	-0.104	-0.107
7	0.433	0.473	0.093	0.024	0.036	0.002	-0.074	-0.081	0.038	0.031	0.037	-0.015	0.046	0.052	0.367	0.403	0.539	-0.02	0.048	0.041	0.131	0.2	0.165	0.026	0.049	0.048	0.023	0.033	0.038	0.257	0.275	0.253	0.022	0.023	-0.014	-0.173	-0.339	0			0.728	0.739	0.655	0.752	-0.077	-0.121	-0.093	-0.102	-0.101
7.5	0.457	0.5	0.098	0.04	0.034	0.026	-0.055	-0.068	0.038	0.037	0.042	-0.021	0.047	0.044	0.392	0.449	0.588	-0.023	0.044	0.042	0.144	0.209	0.17	0.017	0.043	0.044	0.031	0.03	0.04	0.277	0.305	0.278	0.021	0.023	-0.015	-0.163	-0.338	-0.023			0.815	0.803	0.73	0.828	-0.073	-0.125	-0.098	-0.1	-0.105
8	0.484	0.533	0.095	0.057	0.037	0.046	-0.04	-0.057	0.039	0.036	0.037	-0.028	0.044	0.052	0.422	0.495	0.635	-0.017	0.047	0.043	0.154	0.209	0.175	0.018	0.048	0.048	0.026	0.034	0.037	0.298	0.337	0.303	0.024	0.027	-0.017	-0.168	-0.327	-0.021			0.889	0.888	0.851	0.904	-0.075	-0.122	-0.102	-0.103	-0.103
8.5	0.52	0.561	0.097	0.095	0.041	0.064	-0.018	-0.041	0.037	0.036	0.033	-0.037	0.044	0.053	0.467	0.548	0.671	-0.018	0.046	0.044	0.168	0.217	0.188	0.032	0.046	0.049	0.031	0.031	0.036	0.321	0.361	0.325	0.037	0.03	-0.02	-0.159	-0.324	-0.013			0.973	0.951	0.915	0.981	-0.075	-0.119	-0.1	-0.104	-0.099
9	0.545	0.592	0.097	0.177	0.045	0.027	0.002	-0.026	0.04	0.036	0.037	-0.044	0.041	0.053	0.511	0.596	0.712	-0.016	0.046	0.043	0.17	0.225	0.193	0.027	0.044	0.044	0.02	0.03	0.036	0.328	0.387	0.351	0.071	0.05	-0.018	-0.146	-0.323	-0.011			1.051	1.046	1.042	1.058	-0.075	-0.113	-0.103	-0.102	-0.103
9.5	0.579	0.63	0.095	0.246	0.051	0.018	0.017	-0.011	0.039	0.039	0.038	-0.052	0.04	0.047	0.551	0.623	0.748	-0.013	0.024	0.045	0.181	0.235	0.205	0.032	0.043	0.049	0.026	0.03	0.034	0.363	0.414	0.368	0.113	0.052	-0.02	-0.134	-0.228	-0.012			1.133	1.127	1.071	1.141	-0.067	-0.109	-0.11	-0.099	-0.097
[truncated: 211 more columns]

## Sheet: Fig 4M
Backleak (cmH2O) as a function of genotype
Lyve1-Cre;Cx45Δ/f	Prox1-Cre;Cx45f/f	Prox1-Cre;Cx45+/f	Cx45f/f	Lyve1-Cre	WT
0	0.1	0.1	0	0	0
3.65	0	0.15	0	0	0
0	0	0	0	0.9	0
0	1.2	0	0	0	0.2
0.8	0	0	0	0.5	0
1.6	0	0	0.6	0	0
0.1	0	0.1	0	0	0.2
3.8	0	0.1	0	0	0
0.1	0.1		0	0	0.1
3.8	0.1		0	0	0.2
0	0		0.3	0	0
0	0.5		0	0.1	0.5
0.1	2			0	0
1.3	0			0	0
0				0	0.2
0					0
0.1					0
0.25					0
0					0
0.9					0
3.7					0
0.5					0
0					0
0.1					0
					0.1
					0.1
					0
					0
					0
					0.2
					0
					0

## Sheet: Fig 4N
Fraction of Leaky valves per vessel as a function of genotype
Lyve1-Cre;Cx45Δ/f	Prox1-Cre;Cx45f/f	Prox1-Cre;Cx45+/f	combined controls
1	1	0	0
	0	0	0.5
0		0
0	1		0
0	0	0	1
1			0
0.5	0	0	0
1			0
0
1			0
	0		0
1			0
1
	1		0
1
	0		0
			0
1			0
1			0
1			0.5
1
0			0
1			0
0
1			0.5
1
			0
			0
0
			0
			0
0.66
			0
			0
1			0
			0
0			0.5
			0
			0
			0
			0
			0
			0
			0
			0
			0
			0
			0
			0

## Sheet: Fig 5I
DP for Closure (cmH2O) vs. D/Dmax for WT (each DP column is a different vessel)
D/Dmax	DP	DP	DP	DP	DP	DP	DP	DP	DP	DP	DP	DP	DP	DP	DP	DP	DP	DP	DP	DP	DP	DP
0.61	0.3
0.62	0.3
0.66	0.4
0.69	0.5
0.74	1.1
0.85	4.2
0.91	5.6
0.96	7.4
0.98	8.8
1	9.6
0.67		0.3
0.69		0.4
0.72		0.5
0.76		0.6
0.86		0.5
0.93		1.1
0.96		1.3
0.98		1.8
0.99		2.1
1		2.2
0.6			0.2
0.62			0.2
0.65			0.3
0.67			0.5
0.73			0.6
0.86			1
0.9			1.2
0.96			1.5
0.99			1.8
1			1.9
0.63				0.2
0.65				0.3
0.68				0.3
0.72				0.3
0.76				0.5
0.85				1
0.89				1.3
0.92				2
0.99				3.1
1				3.4
0.74					0.5
0.75					0.5
0.77					0.5
0.82					0.8
0.86					1.6
0.95					2.8
0.96					3.2
0.97					3.5
0.99					3.9
1					4.2
0.57						0.7
0.61						1
0.64						1.3
0.69						1.5
0.78						2.8
0.87						3.6
0.93						3.9
0.97						4.4
0.98						5
1						5.2
0.48							0.4
0.51							0.4
0.56							0.4
0.62							0.4
0.67							0.9
0.79							3
0.9							4
0.97							5.4
0.98							6.3
1							6.9
0.56								0.5
0.6								0.4
0.62								0.5
0.63								0.8
0.69								0.8
0.79								1
0.87								1.1
0.94								1.3
0.99								1.5
1								1.8
0.69									0.4
0.74									0.5
0.75									0.6
0.76									0.8
0.81									1.7
0.88									2.8
0.93									3.1
0.97									3.8
0.99									4.5
1									4.8
0.75										0.5
0.78										0.6
0.81										0.7
0.83										0.9
0.88										2.2
0.95										3.2
0.97										3.8
0.98										4.5
0.99										5
1										5.3
0.7											0.2
0.73											0.2
0.76											0.3
0.81											0.5
0.85											1.3
0.92											2.4
0.96											2.9
0.97											3.3
0.99											4.2
1											4.3
0.59												0.2
0.63												0.2
0.7												0.2
0.74												0.3
0.76												0.6
0.88												1.1
0.93												1.3
0.96												1.7
0.99												2
1												2.1
0.54													0.2
0.56													0.2
0.59													0.2
0.63													0.3
0.7													0.6
0.81													1.7
0.88													2.4
0.96													3.2
0.99													3.8
1													4
0.75														0.3
0.78														0.3
0.81														0.3
0.83														0.4
0.88														0.5
0.93														0.9
0.97														1.2
0.98														1.6
0.99														2.2
1														2.5
0.69															0.6
0.71															0.7
0.73															0.7
0.74															1
0.79															1.5
0.88															2.2
0.9															2.6
0.94															3.3
0.98															4.1
1															4.4
0.72																0.3
0.74																0.4
0.76																0.5
0.78																0.5
0.81																1.1
0.89																1.7
0.9																2.2
0.94																2.7
0.99																3.2
1																3.3
0.72																	0.6
0.74																	0.7
0.77																	1
0.78																	1.7
0.78																	10.5
0.91																	11.2
0.92																	11.5
0.97																	12.5
0.99																	14
1																	14
0.84																		0.4
0.86																		0.4
0.88																		0.5
0.89																		0.8
0.9																		2.7
0.94																		3.6
0.96																		4.3
0.97																		5.3
0.99																		6.2
1																		6.5
0.7																			0.2
0.73																			0.3
0.74																			0.3
0.77																			0.4
0.8																			0.5
0.89																			0.7
0.93																			0.9
0.96																			1.2
0.99																			1.2
1																			1.3
0.82																				0.6
0.86																				0.6
0.87																				0.7
0.9																				1.2
0.91																				1.9
0.95																				2.2
0.97																				2.7
0.98																				3.8
0.99																				4.5
1																				5.2
0.64																					0.3
0.67																					0.3
0.69																					0.3
0.71																					0.4
0.76																					0.4
0.81																					0.6
0.87																					0.7
0.93																					0.9
0.99																					1.1
1																					1.3
0.7																						0.3
0.73																						0.3
0.75																						0.4
0.78																						0.6
0.81																						1.4
0.9																						2.6
0.94																						3
0.97																						3.7
0.99																						4.2
1																						4.3

[truncated: 12 more sheets: Fig5J, Fig 5K, Fig 5L, Fig 5M, Fig 5N, Fig 5O, Fig 5P, Fig 6C, Fig 6D, Fig 6E, Fig 6F, Supp Fig 2]
